# Supplementary material for: Developmental Differences in Myocardial Mitochondrial Reticulum Networks in the Offspring Exposed to Diabetic Pregnancy
Source: Cells. 2025 Oct 29;14(21):1698. doi: 10.3390/cells14211698 (PMC12609361; doi:10.3390/cells14211698)
Supplement: Supplementary file 1 [file cells-14-01698-s001.zip]

Archive with 7 entries (7 files):
- Legends to videos.pdf
- Video S1_NB_CDCB.mp4
- Video S2_NB_DM.mp4
- Video S3_3 Wk_CDCB.mp4
- Video S4_3 Wk_DM.mp4
- Video S5_4 Months_CDCB.mp4
- Video S6_4 Months_DM.mp4
